# Supplementary material for: Salty Biscuits Enriched with Fresh and Dried Bee Pollen: Chemical, Technological, and Sensory Characterization
Source: Foods. 2025 Feb 6;14(3):527. doi: 10.3390/foods14030527 (PMC11817459; doi:10.3390/foods14030527)
Supplement: Supplementary file 1 [file foods-14-00527-s001.zip]

Archive with 1 entries (1 files):
- foods-3445241-supplementary.pdf
